# Supplementary material for: Filamentous Pseudomonas Phage Pf4 in the Context of Therapy-Inducibility, Infectivity, Lysogenic Conversion, and Potential Application
Source: Viruses. 2022 Jun 10;14(6):1261. doi: 10.3390/v14061261 (PMC9228429; doi:10.3390/v14061261)
Supplement: Supplementary file 1 [file viruses-14-01261-s001.zip]

Archive with 1 entries (1 files):
- viruses-1738559-SM-update.pdf
